# Supplementary material for: Preparation of Group I Introns for Biochemical Studies and Crystallization Assays by Native Affinity Purification
Source: PLoS One. 2009 Aug 27;4(8):e6740. doi: 10.1371/journal.pone.0006740 (PMC2729099; doi:10.1371/journal.pone.0006740)
Supplement: Table S1 — Generic and overlapping primers used in this study. (0.03 MB XLS) [file pone.0006740.s001.xls]

## Sheet: Sheet1
Variant amplified	Primer name	Sequencea
	generic primer (5' end)	GCGCGCGAATTCTAATACGACTCACTATAG
	generic primer (3' end-Bbs I)	CCGCGGGCGGAAGACGCGCCC
A.s.[P]	As#1	GCGCGCGAATTCTAATACGACTCACTATAGGGGGGGTGTGGCGGAATGGTAGACGCTACGGACTTAAATA
	As#2	CCCTGAGTTTGAGAGCATCCACTTAAAGAATTTCTTCTCTAAGGCTCAATTATTTAAGTCCGTAG
	As#3	TCTCAAACTCAGGGAAACCTAAATCTAGCTATAGACAAGGCAATCCTGAGCCAAGCCGAAGTAGTA
	As#4	TTCCGATTAGCTGTAAGTTATCTGTTGTTAACTTACTAATTACTACTTCGGCTTGG
	As#5	CTTACAGCTAATCGGAAGGTGCAGAGACTCGACGGGAGCTACCCTAACGTCAAGACGAGGGTAAA
	As#6	TCTCCCGCAGCTTTCGCTACTGCCTATTGGCTTTGAGAATTGGACTCTCTCTTTACCCTCGTCTTG
	As#7	CGAAAGCTGCGGGAGAATGAAAATCCGTTGACCTTAAACGGTCGTGTGGGTTCAAGTCCCTCCACCC
	As#8	CCGCGGGCGGAAGACGCGCCCTGGGGGTGGAGGGACTTGAA
	As-Ngo	ATATATCCATGGCCGGCTGGGGGTGGAGGGACTTGAACCCACACG
D.m.[P]	Dm#1	GCGCGCGAATTCTAATACGACTCACTATAGGGGGATATGGCGGAATTGGTAGACGCTGCGGACTT
	Dm#2	GTTAAAGTTATTTCATTTAATTTATTAACTAAATTAAAGCTCATATATCAAAGTCCGCAGCGTCT
	Dm#3	TGAAATAACTTTAACTCGGGAAAAGATACTATTAATCCCGAACTAGTAAAAATACTAGTGTAGAG
	Dm#4	CTCACTATCTAGTATTCTACTTTTTGTACTATAGATATAACTCATAAAGTCTCTACACTAGTATT
	Dm#5	ATACTAGATAGTGAGAAAGTCCACGAAATTGAAAATCCGTTGATTGAATAAATCGTGAGGGTTCA
	Dm#6	CCGCGGGCGGAAGACGCGCCCTGGGGATAGAGGGACTTGAACCCTCACGATT
	Dm/Bp-Ngo	ATATATCCATGGCCGGCTGGGGATAGAGGGACTTGAACCCTC
B.p.[P]	Dm#1	see above
	Bp#2	ATTTAGGGTTTTTGCATTTTTTTAATTTTCTTAAAAAAAGCTCAAAAAATAAGTCCGCAGCGTCT
	Bp#3	GCAAAAACCCTAAATCGACGAAACCTTTTTGATAACCTCGAGCTAGTAGAAAATAACGAGTGTAG
	Bp#4	CTCTTTACCAAAATTATTGACAAATTTTTTAGGTTTAACCTGTAAAGTCTCTACACTCGTTATTT
	Bp#5	AATTTTGGTAAAGAGAAAGTCCAACTTTCTTTGTTATATAAGTATAAAATACTTATTTTTAGAGA
	Bp#6	AGAGGGACTTGAACCCTCACGATTTTTTAAAATGAACGGATTTTCTAATTTCTCTAAAAATAAGT
	Bp#7	GGTTCAAGTCCCTCTATCCCCAGGGCGCGTCTTCCGCCCGCGG
	Dm/Bp-Ngo	see above
td[Pm]	tdpm#1	GCGCGCGAATTCTAATACGACTCACTATAGGTATCAACGCTCAGTAGATGTTTTCTTGGGTTAATTG
	tdpm#2	GGTTCCCCGTTTAGATAGATTACAAGTATAAGTCACCTTATACTCAGGCCTCAATTAACCCAAGAAAAC
	tdpm#3	CTATCTAAACGGGGAACCTCTCTAGTAGACAATCCCGTGCTAAATTGGGGAAACCCATAAATGCC
	tdpm#4	GTCTATCGTTTCGAGTCACTTGACCCTACTCCCCAAAGGGATAGTCGTTAGGCATTTATGGGTTTCCCC
	tdpm#5	GACTCGAAACGATAGACAACTTGCTTTAACAAGTTGGAGATATAGTCTGCTCTGCATGGTGACATGC
	tdpm#6	GCATTATGTTCAGATAAGGTCGTTAATCTTACCCCGGAATTATATCCAGCTGCATGTCACCATGC
	tdpm#7	CCTTATCTGAACATAATGCTACCGTTTAATATTGCGTCATATGCTACGTTAGTTCATATTGTAGCCGGCCATGGATATAT
	tdpm#rev	ATATATCCATGGCCGGCTACAATATGAACTAAC
td[Im]	tdimp6a#2	GGTTCCCCGTTTAGATAGATTACAAGTATAAGTCACCTTATACTCAGGCCTATAGTGAGTCGTATTAGAATTCGCGCGC
	tdimp6a#3	see above
	tdpm#4	see above
	tdpm#5	see above
	tdimp6a#6	ATATATCCATGGCCGGCCATTATGTTCAGATAAGGTCGTTAATCTTACCCCGGAATTATATCCAGCTGCATGTCACCATGCAGAG
	tdIm6a#rev	ATATATCCATGGCCGGCCATTATGTTCAG
td[I]	tdimp6a#2	see above
	tdi#3	CTATCTAAACGGGGAACCTCTCTAGTAGACAATCCCGTGCTAAATTGTAGGACTGCCCGGGTTCTAC
	tdi#4	GTCTATCGTTTCGAGTCACTTGACCCTACTCCCCAAAGGGATAGTCGTTAGGCATTTATGTAGAACCCGGGCAGTCC
	tdpm#5	see above
	tdimp6a#6	see above
	tdIm6a#rev	see above
S.d[P]	Sd#1	GCGCGCGAATTCTAATACGACTCACTATAGGGAGCCGATGGAAGTTTGAGGCAATAACAGGTTGA
	Sd#2	AAAAAAACACGGAAAGTTCGAAGCCCCGCTGTCACAGGCCTGTTTGTCGTCAACCTGTTATTGCC
	Sd#3	TTCCGTGTTTTTTTTTTTCTTCCGCTAGTCGATCATCCGTGACGGCCGGGCAAGCGCCCGAGTACC
	Sd#4	GGTCGTCTTGCCGCATCCTAGGCCCCCCCTTCTCGGGGGCCCGACGGTCCTGGTACTCGGGCGCTTGC
	Sd#5	GATGCGGCAAGACGACCCGGTTCGGGGAACGCCAGCGTGCGCTGGCCGATCCCGAGGCGAGGTGC
	Sd#6	TGGGAGGGGGGACCGACGCCCTACCGCGCGTTACGACGGGTGCCCGCTACGGCACCTCGCCTCGGG
	Sd#7	TCGGTCCCCCCTCCCACGGCGGAGGGGAGGCTTAAGGTACGTGCTAAACCCCCAGCGATGGGGCC
	Sd#8	CCGCCATCGGGCGGTCCCCGTAGGCTTCGCCGTACCAGGGCTTTTCCTACAGGCCCCATCGCTGGGG
	Sd#9	GACCGCCCGATGGCGGTCGGATGCCGGCGGGCCACGGAGCCCCCGGCGTCGATTGCTGTTATGCCC
	Sd#10	CCGCGGGCGGAAGACGCGCCCTCAGTGTAGCGCGCGTGCGGCCCAGAACATCTAAGGGCATAACAGCAATCG
C.b.[P]	As#fwd	see above
	Cbp#rev	ATATATCCATGGCCGGCTGGAGGCGAGGGGACATGCTATTCC
C.b.[Im1–12]	generic primer (5' end)	see above
	Cbimp6a_1#rev	ATATATCCATGGCCGGCGGGACATACCACTCGGTATTGCCGACGTCTTTAC
	Cbimp6a_2#rev	ATATATCCATGGCCGGCGGGTCGACATACCACTCGGTATTGCCGACGTCTTTAC
	Cbimp6a_3#rev	ATATATCCATGGCCGGCGGTCACATACCACTCGGTATTGCCGACGTCTTTAC
	Cbimp6a_4#rev	ATATATCCATGGCCGGCGGGGGTCACATACCACTCGGTATTGCCGACGTCTTTAC
	Cbimp6a_6#rev	ATATATCCATGGCCGGCTGGGACATACCACTCGGTATTGCCGACGTCTTTAC
	Cbimp6a_7#rev	ATATATCCATGGCCGGCTGGGTCGACATACCACTCGGTATTGCCGACGTCTTTAC
	Cbimp6a_8#rev	ATATATCCATGGCCGGCTAGGTCACATACCACTCGGTATTGCCGACGTCTTTAC
	Cbimp6a_10#rev	ATATATCCATGGCCGGCAGGGACATACCACTCGGTATTGCCGACGTCTTTAC
	Cbimp6a_11#rev	ATATATCCATGGCCGGCTGGGCACATACCACTCGGTATTGCCGACGTCTTTAC
		aComplementary sequences within each construct are shown in bold.
